# Supplementary material for: Downregulation of FGF Signaling by Spry4 Overexpression Leads to Shape Impairment, Enamel Irregularities, and Delayed Signaling Center Formation in the Mouse Molar
Source: JBMR Plus. 2019 Jul 31;3(8):e10205. doi: 10.1002/jbm4.10205 (PMC6715786; doi:10.1002/jbm4.10205)
Supplement: Supplementary file 4 — Supporting information. [file JBM4-3-na-s004.xlsx]

## Sheet: Sheet1
	E13	E13.5	E14	E14.5	E15	E15.5	E16	E16.5	E17	E17.5	E18	E18.5
transgenic ratio	0.53	0.53	0.47	0.5	0.52	0.5	0.44	0.4	0.37	0.38	0.31	0.22
litter mean size	7.5	7.5	7.5	9	7	9	7	7.5	6.5	8	6	6.5
